# Supplementary material for: Efficacy and safety data of ceftiofur antibiotics against Streptococcus parauberis PH0710 infection in starry flounder (Platichthys stellatus)
Source: Data Brief. 2019 Mar 7;23:103729. doi: 10.1016/j.dib.2019.103729 (PMC6660470; doi:10.1016/j.dib.2019.103729)
Supplement: Multimedia component 1 [file mmc1.zip]

Archive with 1 entries (1 files):
- dib_103729_Conflict of interest declaration and author agreement form-0114_mmc1.PDF
